# Supplementary material for: Dietary Sugar Intake and Its Association with Obesity in Children and Adolescents
Source: Children (Basel). 2021 Aug 3;8(8):676. doi: 10.3390/children8080676 (PMC8391470; doi:10.3390/children8080676)
Supplement: Supplementary file 1 [file children-08-00676-s001.zip]

Archive with 1 entries (1 files):
- children-1275195-supplementary.pdf
